# Supplementary material for: Anti-inflammatory effects of reactive oxygen species – a multi-valued logical model validated by formal concept analysis
Source: BMC Syst Biol. 2014 Sep 24;8:101. doi: 10.1186/s12918-014-0101-7 (PMC4229622; doi:10.1186/s12918-014-0101-7)
Supplement: Additional file 1: — BoothDataDiscrete.csv: Discretized data from [2]. [file 12918_2014_101_MOESM1_ESM.csv]

	Bile	Ca	NADH	ROS	AntiOx	Apoptosis	Necrosis
noStim_0	0	0	1	1	1	0	0
noStim_100	0	0	1	1	1	0	0
noStim_200	0	0	1	1	1	0	0
noStim_300	0	0	1	1	1	0	0
noStim_400	0	0	1	1	1	0	0
noStim_600	0	0	1	1	1	0	0
noStim_1200	0	0	1	1	1	0	0
Bile200_0	1	0	1	1	1	0	0
Bile200_100	1	1	1	2	1	0	0
Bile200_200	1	0	1	2	1	0	0
Bile200_300	1	1	1	2	1	0	0
Bile200_400	1	0	0	2	1	0	0
Bile200_600	1	1	0	2	1	0	0
Bile200_1200	1	1	0	2	1	1	2
Bile200Osc_0	1	0	1	1	1	0	0
Bile200Osc_100	1	1	1	2	1	0	0
Bile200Osc_200	1	0	1	2	1	0	0
Bile200Osc_300	1	1	1	2	1	0	0
Bile200Osc_400	1	0	0	2	1	0	0
Bile200Osc_600	1	1	0	2	1	0	0
Bile200Osc_1200	1	0	0	2	1	1	0
Bile500_0	2	0	1	1	1	0	0
Bile500_100	2	2	2	2	1	0	0
Bile500_200	2	1	1	2	1	0	0
Bile500_300	2	1	0	2	1	0	0
Bile500_400	2	1	0	2	1	0	0
Bile500_600	2	1	0	2	1	0	0
Bile500_1200	2	1	0	2	1	1	2
Bile200DMN_0	1	0	1	1	0	0	0
Bile200DMN_100	1	1	1	2	0	0	0
Bile200DMN_200	1	0	1	3	0	0	0
Bile200DMN_300	1	1	1	3	0	0	0
Bile200DMN_400	1	0	0	3	0	0	0
Bile200DMN_600	1	1	0	3	0	0	0
Bile200DMN_1200	1	1	0	3	0	1	1
Bile500DMN_0	2	0	1	1	0	0	0
Bile500DMN_100	2	2	2	2	0	0	0
Bile500DMN_200	2	1	1	3	0	0	0
Bile500DMN_300	2	1	0	3	0	0	0
Bile500DMN_400	2	1	0	3	0	0	0
Bile500DMN_600	2	1	0	3	0	0	0
Bile500DMN_1200	2	1	0	3	0	2	1
