# Supplementary material for: Anti-inflammatory effects of reactive oxygen species – a multi-valued logical model validated by formal concept analysis
Source: BMC Syst Biol. 2014 Sep 24;8:101. doi: 10.1186/s12918-014-0101-7 (PMC4229622; doi:10.1186/s12918-014-0101-7)
Supplement: Additional file 2: — Simulations.zip: Tabular representation of simulations (i.) starting from normal physiological conditions without, with low and high bile stimulation (with supplementary plots); (ii.) with inhibition or addition of antioxidants; (iii.) prediction of the behaviour of liver cells; (iv.) without the assumption of ATP depletion. [file 12918_2014_101_MOESM2_ESM.zip]

Archive with 15 entries (14 files):
- Simulations/
- Simulations/ROSInflammation_sim1b.pdf
- Simulations/ROSInflammation_sim1a.pdf
- Simulations/ROSInflammation_noATPDepletion_sim.csv
- Simulations/ROSInflammation_noAntiOx_sim.csv
- Simulations/ROSInflammation_sim.csv
- Simulations/ROSInflammation_liver_sim.csv
- Simulations/ROSInflammation_liver_highAntiOx_sim.csv
- Simulations/ROSInflammation_liver_noAntiOx_sim.csv
- Simulations/ROSInflammation_highAntiOx_sim.csv
- Simulations/ROSInflammation_sim3_ROSEffects.pdf
- Simulations/ROSInflammation_sim3b.pdf
- Simulations/ROSInflammation_sim3a.pdf
- Simulations/ROSInflammation_sim2b.pdf
- Simulations/ROSInflammation_sim2a.pdf
