# Supplementary material for: Anti-inflammatory effects of reactive oxygen species – a multi-valued logical model validated by formal concept analysis
Source: BMC Syst Biol. 2014 Sep 24;8:101. doi: 10.1186/s12918-014-0101-7 (PMC4229622; doi:10.1186/s12918-014-0101-7)
Supplement: Additional file 2: — Simulations.zip: Tabular representation of simulations (i.) starting from normal physiological conditions without, with low and high bile stimulation (with supplementary plots); (ii.) with inhibition or addition of antioxidants; (iii.) prediction of the behaviour of liver cells; (iv.) without the assumption of ATP depletion. [file 12918_2014_101_MOESM2_ESM.zip › Simulations/ROSInflammation_sim.csv]

	Bile	Ca	CaMem	PMChannels	Pot	NADH	ATP	ROS	AntiOx	CytC	Pores	Apoptosis	Necrosis
noStim_00	0	0	0	0	1	1	2	1	1	0	0	0	0
noStim_01	0	0	0	0	1	1	2	1	1	0	0	0	0
noStim_02	0	0	0	0	1	1	2	1	1	0	0	0	0
noStim_03	0	0	0	0	1	1	2	1	1	0	0	0	0
noStim_04	0	0	0	0	1	1	2	1	1	0	0	0	0
noStim_05	0	0	0	0	1	1	2	1	1	0	0	0	0
noStim_06	0	0	0	0	1	1	2	1	1	0	0	0	0
noStim_07	0	0	0	0	1	1	2	1	1	0	0	0	0
noStim_08	0	0	0	0	1	1	2	1	1	0	0	0	0
noStim_09	0	0	0	0	1	1	2	1	1	0	0	0	0
noStim_10	0	0	0	0	1	1	2	1	1	0	0	0	0
noStim_11	0	0	0	0	1	1	2	1	1	0	0	0	0
noStim_12	0	0	0	0	1	1	2	1	1	0	0	0	0
noStim_13	0	0	0	0	1	1	2	1	1	0	0	0	0
noStim_14	0	0	0	0	1	1	2	1	1	0	0	0	0
noStim_15	0	0	0	0	1	1	2	1	1	0	0	0	0
noStim_16	0	0	0	0	1	1	2	1	1	0	0	0	0
noStim_17	0	0	0	0	1	1	2	1	1	0	0	0	0
noStim_18	0	0	0	0	1	1	2	1	1	0	0	0	0
noStim_19	0	0	0	0	1	1	2	1	1	0	0	0	0
noStim_20	0	0	0	0	1	1	2	1	1	0	0	0	0
noStim_21	0	0	0	0	1	1	2	1	1	0	0	0	0
noStim_22	0	0	0	0	1	1	2	1	1	0	0	0	0
noStim_23	0	0	0	0	1	1	2	1	1	0	0	0	0
noStim_24	0	0	0	0	1	1	2	1	1	0	0	0	0
noStim_25	0	0	0	0	1	1	2	1	1	0	0	0	0
noStim_26	0	0	0	0	1	1	2	1	1	0	0	0	0
noStim_27	0	0	0	0	1	1	2	1	1	0	0	0	0
noStim_28	0	0	0	0	1	1	2	1	1	0	0	0	0
noStim_29	0	0	0	0	1	1	2	1	1	0	0	0	0
noStim_30	0	0	0	0	1	1	2	1	1	0	0	0	0
noStim_31	0	0	0	0	1	1	2	1	1	0	0	0	0
noStim_32	0	0	0	0	1	1	2	1	1	0	0	0	0
noStim_33	0	0	0	0	1	1	2	1	1	0	0	0	0
noStim_34	0	0	0	0	1	1	2	1	1	0	0	0	0
noStim_35	0	0	0	0	1	1	2	1	1	0	0	0	0
noStim_36	0	0	0	0	1	1	2	1	1	0	0	0	0
noStim_37	0	0	0	0	1	1	2	1	1	0	0	0	0
noStim_38	0	0	0	0	1	1	2	1	1	0	0	0	0
noStim_39	0	0	0	0	1	1	2	1	1	0	0	0	0
Bile200_00	1	0	0	0	1	1	2	1	1	0	0	0	0
Bile200_01	1	0	0	0	1	1	2	1	1	0	0	0	0
Bile200_02	1	0	0	0	1	1	2	1	1	0	0	0	0
Bile200_03	1	0	0	0	1	1	2	1	1	0	0	0	0
Bile200_04	1	0	0	0	1	1	2	1	1	0	0	0	0
Bile200_05	1	1	0	0	1	1	2	1	1	0	0	0	0
Bile200_06	1	1	0	0	1	1	2	2	1	0	0	0	0
Bile200_07	1	1	0	0	1	1	2	2	1	0	0	0	0
Bile200_08	1	1	0	0	1	1	2	2	1	0	0	0	0
Bile200_09	1	1	0	0	1	1	2	2	1	0	0	0	0
Bile200_10	1	0	1	0	1	1	2	2	1	1	1	0	0
Bile200_11	1	0	1	0	1	0	2	2	1	1	1	0	0
Bile200_12	1	0	1	0	1	0	2	2	1	1	1	0	0
Bile200_13	1	0	1	0	1	0	2	2	1	1	1	0	0
Bile200_14	1	0	1	0	1	0	2	2	1	1	1	0	0
Bile200_15	1	1	0	0	1	0	2	2	1	1	1	0	0
Bile200_16	1	1	0	0	1	0	2	2	1	1	1	0	0
Bile200_17	1	1	0	0	1	0	2	2	1	1	1	0	0
Bile200_18	1	1	0	0	1	0	2	2	1	1	1	0	0
Bile200_19	1	1	0	0	1	0	2	2	1	1	1	0	0
Bile200_20	1	0	1	0	1	0	2	2	1	1	1	0	0
Bile200_21	1	0	1	0	1	0	2	2	1	1	1	0	0
Bile200_22	1	0	1	0	1	0	2	2	1	1	1	0	0
Bile200_23	1	0	1	0	1	0	2	2	1	1	1	0	0
Bile200_24	1	0	1	0	1	0	2	2	1	1	1	0	0
Bile200_25	1	1	0	0	1	0	2	2	1	1	1	1	0
Bile200_26	1	1	0	0	1	0	2	2	1	1	1	1	0
Bile200_27	1	1	0	0	1	0	2	2	1	1	1	1	0
Bile200_28	1	1	0	0	1	0	2	2	1	1	1	1	0
Bile200_29	1	1	0	0	1	0	2	2	1	1	1	1	0
Bile200_30	1	0	1	0	1	0	2	2	1	1	1	1	0
Bile200_31	1	0	1	0	1	0	2	2	1	1	1	1	0
Bile200_32	1	0	1	0	1	0	2	2	1	1	1	1	0
Bile200_33	1	0	1	0	1	0	2	2	1	1	1	1	0
Bile200_34	1	0	1	0	1	0	2	2	1	1	1	1	0
Bile200_35	1	1	0	0	1	0	2	2	1	1	1	1	0
Bile200_36	1	1	0	0	1	0	2	2	1	1	1	1	0
Bile200_37	1	1	0	0	1	0	2	2	1	1	1	1	0
Bile200_38	1	1	0	0	1	0	2	2	1	1	1	1	0
Bile200_39	1	1	0	0	1	0	2	2	1	1	1	1	0
Bile500_00	2	0	0	0	1	1	2	1	1	0	0	0	0
Bile500_01	2	0	0	0	1	1	2	1	1	0	0	0	0
Bile500_02	2	0	0	0	1	1	2	1	1	0	0	0	0
Bile500_03	2	0	0	0	1	1	2	1	1	0	0	0	0
Bile500_04	2	0	0	0	1	1	2	1	1	0	0	0	0
Bile500_05	2	2	0	0	1	1	2	1	1	0	0	0	0
Bile500_06	2	2	0	0	1	2	2	2	1	0	0	0	0
Bile500_07	2	2	0	0	2	2	2	2	1	0	0	0	0
Bile500_08	2	2	0	0	2	2	2	2	1	0	0	0	0
Bile500_09	2	2	0	0	2	2	2	2	1	0	0	0	0
Bile500_10	2	1	2	1	2	2	2	2	1	1	1	0	0
Bile500_11	2	1	2	1	2	1	2	2	1	1	1	0	0
Bile500_12	2	1	2	1	1	1	2	2	1	1	1	0	0
Bile500_13	2	1	2	1	1	1	2	2	1	1	1	0	0
Bile500_14	2	1	2	1	1	1	2	2	1	1	1	0	0
Bile500_15	2	1	1	0	1	1	2	2	1	1	2	0	0
Bile500_16	2	1	1	0	0	0	2	2	1	1	2	0	0
Bile500_17	2	1	1	0	0	0	1	2	1	1	2	0	0
Bile500_18	2	1	1	0	0	0	1	2	1	1	2	0	0
Bile500_19	2	1	1	0	0	0	1	2	1	1	2	0	0
Bile500_20	2	1	1	0	0	0	1	2	1	1	2	0	0
Bile500_21	2	1	1	0	0	0	1	2	1	1	2	0	0
Bile500_22	2	1	1	0	0	0	1	2	1	1	2	0	0
Bile500_23	2	1	1	0	0	0	1	2	1	1	2	0	0
Bile500_24	2	1	1	0	0	0	1	2	1	1	2	0	0
Bile500_25	2	1	1	0	0	0	1	2	1	1	2	1	2
Bile500_26	2	1	1	0	0	0	1	2	1	1	2	1	2
Bile500_27	2	1	1	0	0	0	1	2	1	1	2	1	2
Bile500_28	2	1	1	0	0	0	1	2	1	1	2	1	2
Bile500_29	2	1	1	0	0	0	1	2	1	1	2	1	2
Bile500_30	2	1	1	0	0	0	1	2	1	1	2	1	2
Bile500_31	2	1	1	0	0	0	1	2	1	1	2	1	2
Bile500_32	2	1	1	0	0	0	1	2	1	1	2	1	2
Bile500_33	2	1	1	0	0	0	1	2	1	1	2	1	2
Bile500_34	2	1	1	0	0	0	1	2	1	1	2	1	2
Bile500_35	2	1	1	0	0	0	1	2	1	1	2	1	2
Bile500_36	2	1	1	0	0	0	1	2	1	1	2	1	2
Bile500_37	2	1	1	0	0	0	1	2	1	1	2	1	2
Bile500_38	2	1	1	0	0	0	1	2	1	1	2	1	2
Bile500_39	2	1	1	0	0	0	1	2	1	1	2	1	2
