# Supplementary material for: Anti-inflammatory effects of reactive oxygen species – a multi-valued logical model validated by formal concept analysis
Source: BMC Syst Biol. 2014 Sep 24;8:101. doi: 10.1186/s12918-014-0101-7 (PMC4229622; doi:10.1186/s12918-014-0101-7)
Supplement: Additional file 4: — AttributeExploration.zip: The formal contexts K sim, K obs and K com for simulations, data and both, together with their dynamical rules generated by attribute exploration. [file 12918_2014_101_MOESM4_ESM.zip]

Archive with 11 entries (10 files):
- AttributeExploration/
- AttributeExploration/readme.txt
- AttributeExploration/Ksim.pro
- AttributeExploration/Ksim.cxt
- AttributeExploration/Kcom.cxt
- AttributeExploration/Kobs.cxt
- AttributeExploration/ROSInflammation_noAntiOx_Trans.csv
- AttributeExploration/Kcom.pro
- AttributeExploration/Kobs.pro
- AttributeExploration/BoothDataDiscrete_Trans.csv
- AttributeExploration/ROSInflammation_Trans.csv
