# Supplementary material for: Anti-inflammatory effects of reactive oxygen species – a multi-valued logical model validated by formal concept analysis
Source: BMC Syst Biol. 2014 Sep 24;8:101. doi: 10.1186/s12918-014-0101-7 (PMC4229622; doi:10.1186/s12918-014-0101-7)
Supplement: Additional file 4: — AttributeExploration.zip: The formal contexts K sim, K obs and K com for simulations, data and both, together with their dynamical rules generated by attribute exploration. [file 12918_2014_101_MOESM4_ESM.zip › AttributeExploration/readme.txt]

This folder contains the formal contexts K_sim, K_obs and K_com (text files *.cxt) for simulations, data and both, together with their dynamical rules generated by attribute exploration (the text files *.pro). The *.cxt files are  converted and combined from data and simulations as generated by transitionContext.r (www.  ):

* Kobs.cxt = BoothDataDiscreteTrans.csv
* Ksim.cxt = ROSInflammation_Trans.csv and ROSInflammation_noAntiOx_Trans.csv
* Kcom.cxt = Kobs.cxt and Ksim.cxt.

*.csv as well as *.cxt files are readable as tables by Concept Explorer [http://sourceforge.net/projects/conexp/], in order to perform ordinary attribute exploration, to compute the concept hierarchy or to convert to the *.cxt format.
For contexts in this format, attribute exploration with background knowledge (for instance the rules of Kcom.cxt) can be performed with ConImp [http://www.mathematik.tu-darmstadt.de/~burmeister/].

For further information and support please contact Johannes Wollbold (jwollbold@gmx.de).
