# Supplementary material for: Anti-inflammatory effects of reactive oxygen species – a multi-valued logical model validated by formal concept analysis
Source: BMC Syst Biol. 2014 Sep 24;8:101. doi: 10.1186/s12918-014-0101-7 (PMC4229622; doi:10.1186/s12918-014-0101-7)
Supplement: Additional file 4: — AttributeExploration.zip: The formal contexts K sim, K obs and K com for simulations, data and both, together with their dynamical rules generated by attribute exploration. [file 12918_2014_101_MOESM4_ESM.zip › AttributeExploration/ROSInflammation_noAntiOx_Trans.csv]

	Bile.in>=0	Bile.in>=1	Bile.in>=2	Bile.in>=3	Ca.in>=0	Ca.in>=1	Ca.in>=2	Ca.in>=3	NADH.in>=0	NADH.in>=1	NADH.in>=2	NADH.in>=3	ROS.in>=0	ROS.in>=1	ROS.in>=2	ROS.in>=3	AntiOx.in>=0	AntiOx.in>=1	AntiOx.in>=2	AntiOx.in>=3	Apoptosis.in>=0	Apoptosis.in>=1	Apoptosis.in>=2	Apoptosis.in>=3	Necrosis.in>=0	Necrosis.in>=1	Necrosis.in>=2	Necrosis.in>=3	Bile.out>=0	Bile.out>=1	Bile.out>=2	Bile.out>=3	Ca.out>=0	Ca.out>=1	Ca.out>=2	Ca.out>=3	NADH.out>=0	NADH.out>=1	NADH.out>=2	NADH.out>=3	ROS.out>=0	ROS.out>=1	ROS.out>=2	ROS.out>=3	AntiOx.out>=0	AntiOx.out>=1	AntiOx.out>=2	AntiOx.out>=3	Apoptosis.out>=0
1	1	0	0	0	1	0	0	0	0	1	0	0	0	1	0	0	1	0	0	0	1	0	0	0	1	0	0	0	1	0	0	0	1	0	0	0	0	1	0	0	0	1	0	0	1	0	0	0	1
2	0	1	0	0	1	0	0	0	0	1	0	0	0	1	0	0	1	0	0	0	1	0	0	0	1	0	0	0	0	1	0	0	1	0	0	0	0	1	0	0	0	1	0	0	1	0	0	0	1
3	0	1	0	0	1	0	0	0	0	1	0	0	0	1	0	0	1	0	0	0	1	0	0	0	1	0	0	0	0	1	0	0	0	1	0	0	0	1	0	0	0	1	0	0	1	0	0	0	1
4	0	1	0	0	1	0	0	0	0	1	0	0	0	1	0	0	1	0	0	0	1	0	0	0	1	0	0	0	0	1	0	0	0	1	0	0	0	1	0	0	0	1	1	0	1	0	0	0	1
5	0	1	0	0	1	0	0	0	0	1	0	0	0	1	0	0	1	0	0	0	1	0	0	0	1	0	0	0	0	1	0	0	1	0	0	0	0	1	0	0	0	1	1	0	1	0	0	0	1
6	0	1	0	0	1	0	0	0	0	1	0	0	0	1	0	0	1	0	0	0	1	0	0	0	1	0	0	0	0	1	0	0	1	0	0	0	1	0	0	0	0	1	1	0	1	0	0	0	1
7	0	1	0	0	1	0	0	0	0	1	0	0	0	1	0	0	1	0	0	0	1	0	0	0	1	0	0	0	0	1	0	0	0	1	0	0	1	0	0	0	0	1	1	0	1	0	0	0	1
8	0	1	0	0	1	0	0	0	0	1	0	0	0	1	0	0	1	0	0	0	1	0	0	0	1	0	0	0	0	1	0	0	0	1	0	0	1	0	0	0	0	1	1	0	1	0	0	0	0
9	0	1	0	0	1	0	0	0	0	1	0	0	0	1	0	0	1	0	0	0	1	0	0	0	1	0	0	0	0	1	0	0	0	1	0	0	1	0	0	0	0	1	1	1	1	0	0	0	1
10	0	1	0	0	1	0	0	0	0	1	0	0	0	1	0	0	1	0	0	0	1	0	0	0	1	0	0	0	0	1	0	0	0	1	0	0	1	0	0	0	0	1	1	1	1	0	0	0	0
11	0	1	0	0	1	0	0	0	0	1	0	0	0	1	0	0	1	0	0	0	1	0	0	0	1	0	0	0	0	1	0	0	1	0	0	0	1	0	0	0	0	1	1	1	1	0	0	0	1
12	0	1	0	0	1	0	0	0	0	1	0	0	0	1	0	0	1	0	0	0	1	0	0	0	1	0	0	0	0	1	0	0	1	0	0	0	1	0	0	0	0	1	1	1	1	0	0	0	0
13	0	1	0	0	1	0	0	0	0	1	0	0	0	1	0	0	1	0	0	0	1	0	0	0	1	0	0	0	0	1	0	0	1	0	0	0	1	0	0	0	0	1	1	0	1	0	0	0	0
14	0	1	0	0	0	1	0	0	0	1	0	0	0	1	0	0	1	0	0	0	1	0	0	0	1	0	0	0	0	1	0	0	0	1	0	0	0	1	0	0	0	1	1	0	1	0	0	0	1
15	0	1	0	0	0	1	0	0	0	1	0	0	0	1	0	0	1	0	0	0	1	0	0	0	1	0	0	0	0	1	0	0	1	0	0	0	0	1	0	0	0	1	1	0	1	0	0	0	1
16	0	1	0	0	0	1	0	0	0	1	0	0	0	1	0	0	1	0	0	0	1	0	0	0	1	0	0	0	0	1	0	0	1	0	0	0	1	0	0	0	0	1	1	0	1	0	0	0	1
17	0	1	0	0	0	1	0	0	0	1	0	0	0	1	0	0	1	0	0	0	1	0	0	0	1	0	0	0	0	1	0	0	0	1	0	0	1	0	0	0	0	1	1	0	1	0	0	0	1
18	0	1	0	0	0	1	0	0	0	1	0	0	0	1	0	0	1	0	0	0	1	0	0	0	1	0	0	0	0	1	0	0	0	1	0	0	1	0	0	0	0	1	1	0	1	0	0	0	0
19	0	1	0	0	0	1	0	0	0	1	0	0	0	1	0	0	1	0	0	0	1	0	0	0	1	0	0	0	0	1	0	0	0	1	0	0	1	0	0	0	0	1	1	1	1	0	0	0	1
20	0	1	0	0	0	1	0	0	0	1	0	0	0	1	0	0	1	0	0	0	1	0	0	0	1	0	0	0	0	1	0	0	0	1	0	0	1	0	0	0	0	1	1	1	1	0	0	0	0
21	0	1	0	0	0	1	0	0	0	1	0	0	0	1	0	0	1	0	0	0	1	0	0	0	1	0	0	0	0	1	0	0	1	0	0	0	1	0	0	0	0	1	1	1	1	0	0	0	1
22	0	1	0	0	0	1	0	0	0	1	0	0	0	1	0	0	1	0	0	0	1	0	0	0	1	0	0	0	0	1	0	0	1	0	0	0	1	0	0	0	0	1	1	1	1	0	0	0	0
23	0	1	0	0	0	1	0	0	0	1	0	0	0	1	0	0	1	0	0	0	1	0	0	0	1	0	0	0	0	1	0	0	1	0	0	0	1	0	0	0	0	1	1	0	1	0	0	0	0
24	0	1	0	0	0	1	0	0	0	1	0	0	0	1	1	0	1	0	0	0	1	0	0	0	1	0	0	0	0	1	0	0	0	1	0	0	0	1	0	0	0	1	1	0	1	0	0	0	1
25	0	1	0	0	0	1	0	0	0	1	0	0	0	1	1	0	1	0	0	0	1	0	0	0	1	0	0	0	0	1	0	0	1	0	0	0	0	1	0	0	0	1	1	0	1	0	0	0	1
26	0	1	0	0	0	1	0	0	0	1	0	0	0	1	1	0	1	0	0	0	1	0	0	0	1	0	0	0	0	1	0	0	1	0	0	0	1	0	0	0	0	1	1	0	1	0	0	0	1
27	0	1	0	0	0	1	0	0	0	1	0	0	0	1	1	0	1	0	0	0	1	0	0	0	1	0	0	0	0	1	0	0	0	1	0	0	1	0	0	0	0	1	1	0	1	0	0	0	1
28	0	1	0	0	0	1	0	0	0	1	0	0	0	1	1	0	1	0	0	0	1	0	0	0	1	0	0	0	0	1	0	0	0	1	0	0	1	0	0	0	0	1	1	0	1	0	0	0	0
29	0	1	0	0	0	1	0	0	0	1	0	0	0	1	1	0	1	0	0	0	1	0	0	0	1	0	0	0	0	1	0	0	0	1	0	0	1	0	0	0	0	1	1	1	1	0	0	0	1
30	0	1	0	0	0	1	0	0	0	1	0	0	0	1	1	0	1	0	0	0	1	0	0	0	1	0	0	0	0	1	0	0	0	1	0	0	1	0	0	0	0	1	1	1	1	0	0	0	0
31	0	1	0	0	0	1	0	0	0	1	0	0	0	1	1	0	1	0	0	0	1	0	0	0	1	0	0	0	0	1	0	0	1	0	0	0	1	0	0	0	0	1	1	1	1	0	0	0	1
32	0	1	0	0	0	1	0	0	0	1	0	0	0	1	1	0	1	0	0	0	1	0	0	0	1	0	0	0	0	1	0	0	1	0	0	0	1	0	0	0	0	1	1	1	1	0	0	0	0
33	0	1	0	0	0	1	0	0	0	1	0	0	0	1	1	0	1	0	0	0	1	0	0	0	1	0	0	0	0	1	0	0	1	0	0	0	1	0	0	0	0	1	1	0	1	0	0	0	0
34	0	1	0	0	1	0	0	0	0	1	0	0	0	1	1	0	1	0	0	0	1	0	0	0	1	0	0	0	0	1	0	0	1	0	0	0	1	0	0	0	0	1	1	0	1	0	0	0	1
35	0	1	0	0	1	0	0	0	0	1	0	0	0	1	1	0	1	0	0	0	1	0	0	0	1	0	0	0	0	1	0	0	0	1	0	0	1	0	0	0	0	1	1	0	1	0	0	0	1
36	0	1	0	0	1	0	0	0	0	1	0	0	0	1	1	0	1	0	0	0	1	0	0	0	1	0	0	0	0	1	0	0	0	1	0	0	1	0	0	0	0	1	1	0	1	0	0	0	0
37	0	1	0	0	1	0	0	0	0	1	0	0	0	1	1	0	1	0	0	0	1	0	0	0	1	0	0	0	0	1	0	0	0	1	0	0	1	0	0	0	0	1	1	1	1	0	0	0	1
38	0	1	0	0	1	0	0	0	0	1	0	0	0	1	1	0	1	0	0	0	1	0	0	0	1	0	0	0	0	1	0	0	0	1	0	0	1	0	0	0	0	1	1	1	1	0	0	0	0
39	0	1	0	0	1	0	0	0	0	1	0	0	0	1	1	0	1	0	0	0	1	0	0	0	1	0	0	0	0	1	0	0	1	0	0	0	1	0	0	0	0	1	1	1	1	0	0	0	1
40	0	1	0	0	1	0	0	0	0	1	0	0	0	1	1	0	1	0	0	0	1	0	0	0	1	0	0	0	0	1	0	0	1	0	0	0	1	0	0	0	0	1	1	1	1	0	0	0	0
41	0	1	0	0	1	0	0	0	0	1	0	0	0	1	1	0	1	0	0	0	1	0	0	0	1	0	0	0	0	1	0	0	1	0	0	0	1	0	0	0	0	1	1	0	1	0	0	0	0
42	0	1	0	0	1	0	0	0	1	0	0	0	0	1	1	0	1	0	0	0	1	0	0	0	1	0	0	0	0	1	0	0	1	0	0	0	1	0	0	0	0	1	1	0	1	0	0	0	1
43	0	1	0	0	1	0	0	0	1	0	0	0	0	1	1	0	1	0	0	0	1	0	0	0	1	0	0	0	0	1	0	0	0	1	0	0	1	0	0	0	0	1	1	0	1	0	0	0	1
44	0	1	0	0	1	0	0	0	1	0	0	0	0	1	1	0	1	0	0	0	1	0	0	0	1	0	0	0	0	1	0	0	0	1	0	0	1	0	0	0	0	1	1	0	1	0	0	0	0
45	0	1	0	0	1	0	0	0	1	0	0	0	0	1	1	0	1	0	0	0	1	0	0	0	1	0	0	0	0	1	0	0	0	1	0	0	1	0	0	0	0	1	1	1	1	0	0	0	1
46	0	1	0	0	1	0	0	0	1	0	0	0	0	1	1	0	1	0	0	0	1	0	0	0	1	0	0	0	0	1	0	0	0	1	0	0	1	0	0	0	0	1	1	1	1	0	0	0	0
47	0	1	0	0	1	0	0	0	1	0	0	0	0	1	1	0	1	0	0	0	1	0	0	0	1	0	0	0	0	1	0	0	1	0	0	0	1	0	0	0	0	1	1	1	1	0	0	0	1
48	0	1	0	0	1	0	0	0	1	0	0	0	0	1	1	0	1	0	0	0	1	0	0	0	1	0	0	0	0	1	0	0	1	0	0	0	1	0	0	0	0	1	1	1	1	0	0	0	0
49	0	1	0	0	1	0	0	0	1	0	0	0	0	1	1	0	1	0	0	0	1	0	0	0	1	0	0	0	0	1	0	0	1	0	0	0	1	0	0	0	0	1	1	0	1	0	0	0	0
50	0	1	0	0	0	1	0	0	1	0	0	0	0	1	1	0	1	0	0	0	1	0	0	0	1	0	0	0	0	1	0	0	0	1	0	0	1	0	0	0	0	1	1	1	1	0	0	0	1
51	0	1	0	0	0	1	0	0	1	0	0	0	0	1	1	0	1	0	0	0	1	0	0	0	1	0	0	0	0	1	0	0	1	0	0	0	1	0	0	0	0	1	1	1	1	0	0	0	1
52	0	1	0	0	0	1	0	0	1	0	0	0	0	1	1	0	1	0	0	0	1	0	0	0	1	0	0	0	0	1	0	0	1	0	0	0	1	0	0	0	0	1	1	0	1	0	0	0	1
53	0	1	0	0	0	1	0	0	1	0	0	0	0	1	1	0	1	0	0	0	1	0	0	0	1	0	0	0	0	1	0	0	0	1	0	0	1	0	0	0	0	1	1	0	1	0	0	0	1
54	0	1	0	0	0	1	0	0	1	0	0	0	0	1	1	0	1	0	0	0	1	0	0	0	1	0	0	0	0	1	0	0	0	1	0	0	1	0	0	0	0	1	1	0	1	0	0	0	0
55	0	1	0	0	0	1	0	0	1	0	0	0	0	1	1	0	1	0	0	0	1	0	0	0	1	0	0	0	0	1	0	0	0	1	0	0	1	0	0	0	0	1	1	1	1	0	0	0	0
56	0	1	0	0	0	1	0	0	1	0	0	0	0	1	1	0	1	0	0	0	1	0	0	0	1	0	0	0	0	1	0	0	1	0	0	0	1	0	0	0	0	1	1	1	1	0	0	0	0
57	0	1	0	0	0	1	0	0	1	0	0	0	0	1	1	0	1	0	0	0	1	0	0	0	1	0	0	0	0	1	0	0	1	0	0	0	1	0	0	0	0	1	1	0	1	0	0	0	0
58	0	1	0	0	0	1	0	0	1	0	0	0	0	1	1	1	1	0	0	0	1	0	0	0	1	0	0	0	0	1	0	0	0	1	0	0	1	0	0	0	0	1	1	1	1	0	0	0	1
59	0	1	0	0	0	1	0	0	1	0	0	0	0	1	1	1	1	0	0	0	1	0	0	0	1	0	0	0	0	1	0	0	1	0	0	0	1	0	0	0	0	1	1	1	1	0	0	0	1
60	0	1	0	0	0	1	0	0	1	0	0	0	0	1	1	1	1	0	0	0	1	0	0	0	1	0	0	0	0	1	0	0	1	0	0	0	1	0	0	0	0	1	1	0	1	0	0	0	1
61	0	1	0	0	0	1	0	0	1	0	0	0	0	1	1	1	1	0	0	0	1	0	0	0	1	0	0	0	0	1	0	0	0	1	0	0	1	0	0	0	0	1	1	0	1	0	0	0	1
62	0	1	0	0	0	1	0	0	1	0	0	0	0	1	1	1	1	0	0	0	1	0	0	0	1	0	0	0	0	1	0	0	0	1	0	0	1	0	0	0	0	1	1	0	1	0	0	0	0
63	0	1	0	0	0	1	0	0	1	0	0	0	0	1	1	1	1	0	0	0	1	0	0	0	1	0	0	0	0	1	0	0	0	1	0	0	1	0	0	0	0	1	1	1	1	0	0	0	0
64	0	1	0	0	0	1	0	0	1	0	0	0	0	1	1	1	1	0	0	0	1	0	0	0	1	0	0	0	0	1	0	0	1	0	0	0	1	0	0	0	0	1	1	1	1	0	0	0	0
65	0	1	0	0	0	1	0	0	1	0	0	0	0	1	1	1	1	0	0	0	1	0	0	0	1	0	0	0	0	1	0	0	1	0	0	0	1	0	0	0	0	1	1	0	1	0	0	0	0
66	0	1	0	0	1	0	0	0	1	0	0	0	0	1	1	1	1	0	0	0	1	0	0	0	1	0	0	0	0	1	0	0	1	0	0	0	1	0	0	0	0	1	1	0	1	0	0	0	1
67	0	1	0	0	1	0	0	0	1	0	0	0	0	1	1	1	1	0	0	0	1	0	0	0	1	0	0	0	0	1	0	0	0	1	0	0	1	0	0	0	0	1	1	0	1	0	0	0	1
68	0	1	0	0	1	0	0	0	1	0	0	0	0	1	1	1	1	0	0	0	1	0	0	0	1	0	0	0	0	1	0	0	0	1	0	0	1	0	0	0	0	1	1	0	1	0	0	0	0
69	0	1	0	0	1	0	0	0	1	0	0	0	0	1	1	1	1	0	0	0	1	0	0	0	1	0	0	0	0	1	0	0	0	1	0	0	1	0	0	0	0	1	1	1	1	0	0	0	1
70	0	1	0	0	1	0	0	0	1	0	0	0	0	1	1	1	1	0	0	0	1	0	0	0	1	0	0	0	0	1	0	0	0	1	0	0	1	0	0	0	0	1	1	1	1	0	0	0	0
71	0	1	0	0	1	0	0	0	1	0	0	0	0	1	1	1	1	0	0	0	1	0	0	0	1	0	0	0	0	1	0	0	1	0	0	0	1	0	0	0	0	1	1	1	1	0	0	0	1
72	0	1	0	0	1	0	0	0	1	0	0	0	0	1	1	1	1	0	0	0	1	0	0	0	1	0	0	0	0	1	0	0	1	0	0	0	1	0	0	0	0	1	1	1	1	0	0	0	0
73	0	1	0	0	1	0	0	0	1	0	0	0	0	1	1	1	1	0	0	0	1	0	0	0	1	0	0	0	0	1	0	0	1	0	0	0	1	0	0	0	0	1	1	0	1	0	0	0	0
74	0	1	0	0	0	1	0	0	1	0	0	0	0	1	1	0	1	0	0	0	0	1	1	0	1	0	0	0	0	1	0	0	0	1	0	0	1	0	0	0	0	1	1	1	1	0	0	0	0
75	0	1	0	0	0	1	0	0	1	0	0	0	0	1	1	0	1	0	0	0	0	1	1	0	1	0	0	0	0	1	0	0	1	0	0	0	1	0	0	0	0	1	1	1	1	0	0	0	0
76	0	1	0	0	0	1	0	0	1	0	0	0	0	1	1	0	1	0	0	0	0	1	1	0	1	0	0	0	0	1	0	0	1	0	0	0	1	0	0	0	0	1	1	0	1	0	0	0	0
77	0	1	0	0	0	1	0	0	1	0	0	0	0	1	1	0	1	0	0	0	0	1	1	0	1	0	0	0	0	1	0	0	0	1	0	0	1	0	0	0	0	1	1	0	1	0	0	0	0
78	0	1	0	0	0	1	0	0	1	0	0	0	0	1	1	1	1	0	0	0	0	1	1	0	1	0	0	0	0	1	0	0	0	1	0	0	1	0	0	0	0	1	1	1	1	0	0	0	0
79	0	1	0	0	0	1	0	0	1	0	0	0	0	1	1	1	1	0	0	0	0	1	1	0	1	0	0	0	0	1	0	0	1	0	0	0	1	0	0	0	0	1	1	1	1	0	0	0	0
80	0	1	0	0	0	1	0	0	1	0	0	0	0	1	1	1	1	0	0	0	0	1	1	0	1	0	0	0	0	1	0	0	1	0	0	0	1	0	0	0	0	1	1	0	1	0	0	0	0
81	0	1	0	0	0	1	0	0	1	0	0	0	0	1	1	1	1	0	0	0	0	1	1	0	1	0	0	0	0	1	0	0	0	1	0	0	1	0	0	0	0	1	1	0	1	0	0	0	0
82	0	1	0	0	1	0	0	0	1	0	0	0	0	1	1	1	1	0	0	0	0	1	1	0	1	0	0	0	0	1	0	0	1	0	0	0	1	0	0	0	0	1	1	0	1	0	0	0	0
83	0	1	0	0	1	0	0	0	1	0	0	0	0	1	1	1	1	0	0	0	0	1	1	0	1	0	0	0	0	1	0	0	0	1	0	0	1	0	0	0	0	1	1	0	1	0	0	0	0
84	0	1	0	0	1	0	0	0	1	0	0	0	0	1	1	1	1	0	0	0	0	1	1	0	1	0	0	0	0	1	0	0	0	1	0	0	1	0	0	0	0	1	1	1	1	0	0	0	0
85	0	1	0	0	1	0	0	0	1	0	0	0	0	1	1	1	1	0	0	0	0	1	1	0	1	0	0	0	0	1	0	0	1	0	0	0	1	0	0	0	0	1	1	1	1	0	0	0	0
86	0	1	0	0	1	0	0	0	1	0	0	0	0	1	1	0	1	0	0	0	0	1	1	0	1	0	0	0	0	1	0	0	1	0	0	0	1	0	0	0	0	1	1	0	1	0	0	0	0
87	0	1	0	0	1	0	0	0	1	0	0	0	0	1	1	0	1	0	0	0	0	1	1	0	1	0	0	0	0	1	0	0	0	1	0	0	1	0	0	0	0	1	1	0	1	0	0	0	0
88	0	1	0	0	1	0	0	0	1	0	0	0	0	1	1	0	1	0	0	0	0	1	1	0	1	0	0	0	0	1	0	0	0	1	0	0	1	0	0	0	0	1	1	1	1	0	0	0	0
89	0	1	0	0	1	0	0	0	1	0	0	0	0	1	1	0	1	0	0	0	0	1	1	0	1	0	0	0	0	1	0	0	1	0	0	0	1	0	0	0	0	1	1	1	1	0	0	0	0
90	0	1	1	0	1	0	0	0	0	1	0	0	0	1	0	0	1	0	0	0	1	0	0	0	1	0	0	0	0	1	1	0	1	0	0	0	0	1	0	0	0	1	0	0	1	0	0	0	1
91	0	1	1	0	1	0	0	0	0	1	0	0	0	1	0	0	1	0	0	0	1	0	0	0	1	0	0	0	0	1	1	0	0	1	1	0	0	1	0	0	0	1	0	0	1	0	0	0	1
92	0	1	1	0	1	0	0	0	0	1	0	0	0	1	0	0	1	0	0	0	1	0	0	0	1	0	0	0	0	1	1	0	0	1	1	0	0	1	1	0	0	1	1	0	1	0	0	0	1
93	0	1	1	0	1	0	0	0	0	1	0	0	0	1	0	0	1	0	0	0	1	0	0	0	1	0	0	0	0	1	1	0	0	1	0	0	0	1	1	0	0	1	1	0	1	0	0	0	1
94	0	1	1	0	1	0	0	0	0	1	0	0	0	1	0	0	1	0	0	0	1	0	0	0	1	0	0	0	0	1	1	0	0	1	0	0	0	1	0	0	0	1	1	1	1	0	0	0	1
95	0	1	1	0	1	0	0	0	0	1	0	0	0	1	0	0	1	0	0	0	1	0	0	0	1	0	0	0	0	1	1	0	0	1	0	0	1	0	0	0	0	1	1	1	1	0	0	0	1
96	0	1	1	0	1	0	0	0	0	1	0	0	0	1	0	0	1	0	0	0	1	0	0	0	1	0	0	0	0	1	1	0	0	1	0	0	1	0	0	0	0	1	1	1	1	0	0	0	0
97	0	1	1	0	0	1	1	0	0	1	0	0	0	1	0	0	1	0	0	0	1	0	0	0	1	0	0	0	0	1	1	0	0	1	1	0	0	1	1	0	0	1	1	0	1	0	0	0	1
98	0	1	1	0	0	1	1	0	0	1	0	0	0	1	0	0	1	0	0	0	1	0	0	0	1	0	0	0	0	1	1	0	0	1	0	0	0	1	1	0	0	1	1	0	1	0	0	0	1
99	0	1	1	0	0	1	1	0	0	1	0	0	0	1	0	0	1	0	0	0	1	0	0	0	1	0	0	0	0	1	1	0	0	1	0	0	0	1	0	0	0	1	1	1	1	0	0	0	1
100	0	1	1	0	0	1	1	0	0	1	0	0	0	1	0	0	1	0	0	0	1	0	0	0	1	0	0	0	0	1	1	0	0	1	0	0	1	0	0	0	0	1	1	1	1	0	0	0	1
101	0	1	1	0	0	1	1	0	0	1	0	0	0	1	0	0	1	0	0	0	1	0	0	0	1	0	0	0	0	1	1	0	0	1	0	0	1	0	0	0	0	1	1	1	1	0	0	0	0
102	0	1	1	0	0	1	1	0	0	1	1	0	0	1	1	0	1	0	0	0	1	0	0	0	1	0	0	0	0	1	1	0	0	1	1	0	0	1	1	0	0	1	1	0	1	0	0	0	1
103	0	1	1	0	0	1	1	0	0	1	1	0	0	1	1	0	1	0	0	0	1	0	0	0	1	0	0	0	0	1	1	0	0	1	0	0	0	1	1	0	0	1	1	0	1	0	0	0	1
104	0	1	1	0	0	1	1	0	0	1	1	0	0	1	1	0	1	0	0	0	1	0	0	0	1	0	0	0	0	1	1	0	0	1	0	0	0	1	0	0	0	1	1	1	1	0	0	0	1
105	0	1	1	0	0	1	1	0	0	1	1	0	0	1	1	0	1	0	0	0	1	0	0	0	1	0	0	0	0	1	1	0	0	1	0	0	1	0	0	0	0	1	1	1	1	0	0	0	1
106	0	1	1	0	0	1	1	0	0	1	1	0	0	1	1	0	1	0	0	0	1	0	0	0	1	0	0	0	0	1	1	0	0	1	0	0	1	0	0	0	0	1	1	1	1	0	0	0	0
107	0	1	1	0	0	1	0	0	0	1	1	0	0	1	1	0	1	0	0	0	1	0	0	0	1	0	0	0	0	1	1	0	0	1	0	0	0	1	0	0	0	1	1	1	1	0	0	0	1
108	0	1	1	0	0	1	0	0	0	1	1	0	0	1	1	0	1	0	0	0	1	0	0	0	1	0	0	0	0	1	1	0	0	1	0	0	1	0	0	0	0	1	1	1	1	0	0	0	1
109	0	1	1	0	0	1	0	0	0	1	1	0	0	1	1	0	1	0	0	0	1	0	0	0	1	0	0	0	0	1	1	0	0	1	0	0	1	0	0	0	0	1	1	1	1	0	0	0	0
110	0	1	1	0	0	1	0	0	0	1	0	0	0	1	1	1	1	0	0	0	1	0	0	0	1	0	0	0	0	1	1	0	0	1	0	0	0	1	0	0	0	1	1	1	1	0	0	0	1
111	0	1	1	0	0	1	0	0	0	1	0	0	0	1	1	1	1	0	0	0	1	0	0	0	1	0	0	0	0	1	1	0	0	1	0	0	1	0	0	0	0	1	1	1	1	0	0	0	1
112	0	1	1	0	0	1	0	0	0	1	0	0	0	1	1	1	1	0	0	0	1	0	0	0	1	0	0	0	0	1	1	0	0	1	0	0	1	0	0	0	0	1	1	1	1	0	0	0	0
113	0	1	1	0	0	1	0	0	1	0	0	0	0	1	1	1	1	0	0	0	1	0	0	0	1	0	0	0	0	1	1	0	0	1	0	0	1	0	0	0	0	1	1	1	1	0	0	0	1
114	0	1	1	0	0	1	0	0	1	0	0	0	0	1	1	1	1	0	0	0	1	0	0	0	1	0	0	0	0	1	1	0	0	1	0	0	1	0	0	0	0	1	1	1	1	0	0	0	0
115	0	1	1	0	0	1	0	0	1	0	0	0	0	1	1	1	1	0	0	0	0	1	1	0	0	1	0	0	0	1	1	0	0	1	0	0	1	0	0	0	0	1	1	1	1	0	0	0	0
[truncated: 7 more columns]
