# Supplementary material for: Anti-inflammatory effects of reactive oxygen species – a multi-valued logical model validated by formal concept analysis
Source: BMC Syst Biol. 2014 Sep 24;8:101. doi: 10.1186/s12918-014-0101-7 (PMC4229622; doi:10.1186/s12918-014-0101-7)
Supplement: Additional file 4: — AttributeExploration.zip: The formal contexts K sim, K obs and K com for simulations, data and both, together with their dynamical rules generated by attribute exploration. [file 12918_2014_101_MOESM4_ESM.zip › AttributeExploration/Kobs.pro]

Protocol of the session of attribute exploration
concerning the context 

Suggestion of implication no. 1

  ==>       ROSI1      ApI0    NecrI0     ROSO1
    "Short form" with basis of premise and/or reduced conclusion: 

  ==>        ApI0
This implication was accepted by the expert.

Suggestion of implication no. 2
     ROSI1      ApI0    NecrI0     ROSO1    NecrO2
  ==>      BileI1  AntiOxI1    BileO1      CaO1    NADHO0     ROSO2  AntiOxO1
      ApO1    NecrO1
  !! Accepted by "background information" !
This implication was accepted by the expert.

Suggestion of implication no. 3
     ROSI1      ApI0    NecrI0     ROSO1    NecrO1
  ==>      BileI1    BileO1      CaO1    NADHO0     ROSO2      ApO1
  !! Accepted by "background information" !
This implication was accepted by the expert.

Suggestion of implication no. 4
     ROSI1      ApI0    NecrI0     ROSO1      ApO2
  ==>      BileI1    BileI2  AntiOxI0    BileO1    BileO2      CaO1    NADHO0
     ROSO2     ROSO3  AntiOxO0      ApO1    NecrO1
    "Short form" with basis of premise and/or reduced conclusion: 
      ApO2
  ==>      BileI2
This implication was accepted by the expert.

Suggestion of implication no. 5
     ROSI1      ApI0    NecrI0     ROSO1      ApO1
  ==>      BileI1    BileO1    NADHO0     ROSO2
  !! Accepted by "background information" !
This implication was accepted by the expert.

Suggestion of implication no. 6
     ROSI1      ApI0    NecrI0     ROSO1      ApO0
  ==>      NecrO0
  !! Accepted by "background information" !
This implication was accepted by the expert.

Suggestion of implication no. 7                  All attributes occur.
     ROSI1      ApI0    NecrI0     ROSO1  AntiOxO2
  ==>      BileI0    BileI1    BileI2      CaI0      CaI1      CaI2    NADHI0
    NADHI1    NADHI2     ROSI0     ROSI2     ROSI3  AntiOxI0  AntiOxI1  AntiOxI2
      ApI1      ApI2    NecrI1    NecrI2    BileO0    BileO1    BileO2      CaO0
      CaO1      CaO2    NADHO0    NADHO1    NADHO2     ROSO0     ROSO2     ROSO3
  AntiOxO0  AntiOxO1      ApO0      ApO1      ApO2    NecrO0    NecrO1    NecrO2
  !! Accepted by "background information" !
This implication was accepted by the expert.

Suggestion of implication no. 8
     ROSI1      ApI0    NecrI0     ROSO1  AntiOxO1
  ==>    AntiOxI1
  !! Accepted by "background information" !
This implication was accepted by the expert.

Suggestion of implication no. 9
     ROSI1      ApI0    NecrI0     ROSO1  AntiOxO0
  ==>      BileI1  AntiOxI0    BileO1     ROSO2
    "Short form" with basis of premise and/or reduced conclusion: 
  AntiOxO0
  ==>       ROSO2
This implication was accepted by the expert.

Suggestion of implication no. 10
     ROSI1      ApI0    NecrI0     ROSO1     ROSO3
  ==>      BileI1  AntiOxI0    BileO1     ROSO2  AntiOxO0
  !! Accepted by "background information" !
This implication was accepted by the expert.

Suggestion of implication no. 11
     ROSI1      ApI0    NecrI0     ROSO1     ROSO2
  ==>      BileI1    BileO1
  !! Accepted by "background information" !
This implication was accepted by the expert.

Suggestion of implication no. 12                  All attributes occur.
     ROSI1      ApI0    NecrI0     ROSO0     ROSO1
  ==>      BileI0    BileI1    BileI2      CaI0      CaI1      CaI2    NADHI0
    NADHI1    NADHI2     ROSI0     ROSI2     ROSI3  AntiOxI0  AntiOxI1  AntiOxI2
      ApI1      ApI2    NecrI1    NecrI2    BileO0    BileO1    BileO2      CaO0
      CaO1      CaO2    NADHO0    NADHO1    NADHO2     ROSO2     ROSO3  AntiOxO0
  AntiOxO1  AntiOxO2      ApO0      ApO1      ApO2    NecrO0    NecrO1    NecrO2
  !! Accepted by "background information" !
This implication was accepted by the expert.

Suggestion of implication no. 13
     ROSI1      ApI0    NecrI0    NADHO2     ROSO1
  ==>      BileI1    BileI2      CaI0    NADHI1    BileO1    BileO2      CaO1
      CaO2    NADHO1     ROSO2      ApO0    NecrO0
    "Short form" with basis of premise and/or reduced conclusion: 
    NADHO2
  ==>        CaI0      CaO2
This implication was accepted by the expert.

Suggestion of implication no. 14
     ROSI1      ApI0    NecrI0    NADHO1     ROSO1
  ==>      NADHI1      ApO0    NecrO0
  !! Accepted by "background information" !
This implication was accepted by the expert.

Suggestion of implication no. 15
     ROSI1      ApI0    NecrI0    NADHO0     ROSO1
  ==>      BileI1    BileO1     ROSO2
  !! Accepted by "background information" !
This implication was accepted by the expert.

Suggestion of implication no. 16
     ROSI1      ApI0    NecrI0      CaO2     ROSO1
  ==>      BileI1    BileI2      CaI0    NADHI1    BileO1    BileO2      CaO1
    NADHO1    NADHO2     ROSO2      ApO0    NecrO0
    "Short form" with basis of premise and/or reduced conclusion: 
      CaO2
  ==>      NADHO2
This implication was accepted by the expert.

Suggestion of implication no. 17
     ROSI1      ApI0    NecrI0      CaO1     ROSO1
  ==>      BileI1    BileO1     ROSO2
    "Short form" with basis of premise and/or reduced conclusion: 
      CaO1
  ==>       ROSO2
This implication was accepted by the expert.

Suggestion of implication no. 18
     ROSI1      ApI0    NecrI0      CaO0     ROSO1
  ==>      NecrO0
  !! Accepted by "background information" !
This implication was accepted by the expert.

Suggestion of implication no. 19
     ROSI1      ApI0    NecrI0      CaO0     ROSO1      ApO0    NecrO0
  ==>      NADHI1
    "Short form" with basis of premise and/or reduced conclusion: 
      CaO0      ApO0
  ==>      NADHI1
This implication was accepted by the expert.

Suggestion of implication no. 20
     ROSI1      ApI0    NecrI0    BileO2     ROSO1
  ==>      BileI1    BileI2    BileO1      CaO1     ROSO2
    "Short form" with basis of premise and/or reduced conclusion: 
    BileO2
  ==>        CaO1
This implication was accepted by the expert.

Suggestion of implication no. 21
     ROSI1      ApI0    NecrI0    BileO1     ROSO1
  ==>      BileI1     ROSO2
    "Short form" with basis of premise and/or reduced conclusion: 
    BileO1
  ==>       ROSO2
This implication was accepted by the expert.

Suggestion of implication no. 22
     ROSI1      ApI0    NecrI0    BileO0     ROSO1
  ==>      BileI0      CaI0    NADHI1  AntiOxI1      CaO0    NADHO1  AntiOxO1
      ApO0    NecrO0
    "Short form" with basis of premise and/or reduced conclusion: 
    BileO0
  ==>    AntiOxI1
This implication was accepted by the expert.

Suggestion of implication no. 23                  All attributes occur.
     ROSI1      ApI0    NecrI0    NecrI2     ROSO1
  ==>      BileI0    BileI1    BileI2      CaI0      CaI1      CaI2    NADHI0
    NADHI1    NADHI2     ROSI0     ROSI2     ROSI3  AntiOxI0  AntiOxI1  AntiOxI2
      ApI1      ApI2    NecrI1    BileO0    BileO1    BileO2      CaO0      CaO1
      CaO2    NADHO0    NADHO1    NADHO2     ROSO0     ROSO2     ROSO3  AntiOxO0
  AntiOxO1  AntiOxO2      ApO0      ApO1      ApO2    NecrO0    NecrO1    NecrO2
  !! Accepted by "background information" !
This implication was accepted by the expert.

Suggestion of implication no. 24                  All attributes occur.
     ROSI1      ApI0    NecrI0    NecrI1     ROSO1
  ==>      BileI0    BileI1    BileI2      CaI0      CaI1      CaI2    NADHI0
    NADHI1    NADHI2     ROSI0     ROSI2     ROSI3  AntiOxI0  AntiOxI1  AntiOxI2
      ApI1      ApI2    NecrI2    BileO0    BileO1    BileO2      CaO0      CaO1
      CaO2    NADHO0    NADHO1    NADHO2     ROSO0     ROSO2     ROSO3  AntiOxO0
  AntiOxO1  AntiOxO2      ApO0      ApO1      ApO2    NecrO0    NecrO1    NecrO2
  !! Accepted by "background information" !
This implication was accepted by the expert.

Suggestion of implication no. 25                  All attributes occur.
     ROSI1      ApI0      ApI2    NecrI0     ROSO1
  ==>      BileI0    BileI1    BileI2      CaI0      CaI1      CaI2    NADHI0
    NADHI1    NADHI2     ROSI0     ROSI2     ROSI3  AntiOxI0  AntiOxI1  AntiOxI2
      ApI1    NecrI1    NecrI2    BileO0    BileO1    BileO2      CaO0      CaO1
      CaO2    NADHO0    NADHO1    NADHO2     ROSO0     ROSO2     ROSO3  AntiOxO0
  AntiOxO1  AntiOxO2      ApO0      ApO1      ApO2    NecrO0    NecrO1    NecrO2
  !! Accepted by "background information" !
This implication was accepted by the expert.

Suggestion of implication no. 26                  All attributes occur.
     ROSI1      ApI0      ApI1    NecrI0     ROSO1
  ==>      BileI0    BileI1    BileI2      CaI0      CaI1      CaI2    NADHI0
    NADHI1    NADHI2     ROSI0     ROSI2     ROSI3  AntiOxI0  AntiOxI1  AntiOxI2
      ApI2    NecrI1    NecrI2    BileO0    BileO1    BileO2      CaO0      CaO1
      CaO2    NADHO0    NADHO1    NADHO2     ROSO0     ROSO2     ROSO3  AntiOxO0
  AntiOxO1  AntiOxO2      ApO0      ApO1      ApO2    NecrO0    NecrO1    NecrO2
  !! Accepted by "background information" !
This implication was accepted by the expert.

Suggestion of implication no. 27                  All attributes occur.
     ROSI1  AntiOxI2      ApI0    NecrI0     ROSO1
  ==>      BileI0    BileI1    BileI2      CaI0      CaI1      CaI2    NADHI0
    NADHI1    NADHI2     ROSI0     ROSI2     ROSI3  AntiOxI0  AntiOxI1      ApI1
      ApI2    NecrI1    NecrI2    BileO0    BileO1    BileO2      CaO0      CaO1
      CaO2    NADHO0    NADHO1    NADHO2     ROSO0     ROSO2     ROSO3  AntiOxO0
  AntiOxO1  AntiOxO2      ApO0      ApO1      ApO2    NecrO0    NecrO1    NecrO2
  !! Accepted by "background information" !
This implication was accepted by the expert.

Suggestion of implication no. 28
     ROSI1  AntiOxI1      ApI0    NecrI0     ROSO1
  ==>    AntiOxO1
  !! Accepted by "background information" !
This implication was accepted by the expert.

Suggestion of implication no. 29
     ROSI1  AntiOxI0      ApI0    NecrI0     ROSO1
  ==>      BileI1    BileO1     ROSO2  AntiOxO0
  !! Accepted by "background information" !
This implication was accepted by the expert.

Suggestion of implication no. 30
     ROSI1     ROSI3      ApI0    NecrI0     ROSO1
  ==>      BileI1     ROSI2  AntiOxI0    BileO1     ROSO2     ROSO3  AntiOxO0
    "Short form" with basis of premise and/or reduced conclusion: 
     ROSI3
  ==>       ROSO3
This implication was accepted by the expert.

Suggestion of implication no. 31
     ROSI1     ROSI2      ApI0    NecrI0     ROSO1
  ==>      BileI1    BileO1     ROSO2
  !! Accepted by "background information" !
This implication was accepted by the expert.

Suggestion of implication no. 32                  All attributes occur.
     ROSI0     ROSI1      ApI0    NecrI0     ROSO1
  ==>      BileI0    BileI1    BileI2      CaI0      CaI1      CaI2    NADHI0
    NADHI1    NADHI2     ROSI2     ROSI3  AntiOxI0  AntiOxI1  AntiOxI2      ApI1
      ApI2    NecrI1    NecrI2    BileO0    BileO1    BileO2      CaO0      CaO1
      CaO2    NADHO0    NADHO1    NADHO2     ROSO0     ROSO2     ROSO3  AntiOxO0
  AntiOxO1  AntiOxO2      ApO0      ApO1      ApO2    NecrO0    NecrO1    NecrO2
  !! Accepted by "background information" !
This implication was accepted by the expert.

Suggestion of implication no. 33
    NADHI2     ROSI1      ApI0    NecrI0     ROSO1
  ==>      BileI1    BileI2      CaI1      CaI2    NADHI1     ROSI2    BileO1
    BileO2      CaO1     ROSO2
    "Short form" with basis of premise and/or reduced conclusion: 
    NADHI2
  ==>        CaI2
This implication was accepted by the expert.

Suggestion of implication no. 34
    NADHI0     ROSI1      ApI0    NecrI0     ROSO1
  ==>      BileI1     ROSI2    BileO1    NADHO0     ROSO2
  !! Accepted by "background information" !
This implication was accepted by the expert.

Suggestion of implication no. 35
      CaI2     ROSI1      ApI0    NecrI0     ROSO1
  ==>      BileI1    BileI2      CaI1    NADHI1    NADHI2     ROSI2    BileO1
    BileO2      CaO1     ROSO2
    "Short form" with basis of premise and/or reduced conclusion: 
      CaI2
  ==>      NADHI2
This implication was accepted by the expert.

Suggestion of implication no. 36
      CaI1     ROSI1      ApI0    NecrI0     ROSO1
  ==>      BileI1     ROSI2    BileO1     ROSO2
    "Short form" with basis of premise and/or reduced conclusion: 
      CaI1
  ==>       ROSI2
This implication was accepted by the expert.

Suggestion of implication no. 37
    BileI2     ROSI1      ApI0    NecrI0     ROSO1
  ==>      BileI1    BileO1    BileO2      CaO1     ROSO2
  !! Accepted by "background information" !
This implication was accepted by the expert.

Suggestion of implication no. 38
    BileI1     ROSI1      ApI0    NecrI0     ROSO1
  ==>      BileO1     ROSO2
  !! Accepted by "background information" !
This implication was accepted by the expert.

Suggestion of implication no. 39
    BileI1     ROSI1      ApI0    NecrI0    BileO1    NADHO0     ROSO1     ROSO2
      ApO1    NecrO0
  ==>    AntiOxI1      CaO0  AntiOxO1
    "Short form" with basis of premise and/or reduced conclusion: 
      ApO1    NecrO0
  ==>    AntiOxI1      CaO0
This implication was accepted by the expert.

Suggestion of implication no. 40
    BileI1     ROSI1      ApI0    NecrI0    BileO1      CaO1     ROSO1     ROSO2
    NecrO0
  ==>        ApO0
    "Short form" with basis of premise and/or reduced conclusion: 
      CaO1    NecrO0
  ==>        ApO0
This implication was accepted by the expert.

Suggestion of implication no. 41
    BileI1     ROSI1      ApI0    NecrI0    BileO1      CaO1    NADHO0     ROSO1
     ROSO2      ApO1
  ==>      NecrO1
    "Short form" with basis of premise and/or reduced conclusion: 
      CaO1      ApO1
  ==>      NecrO1
This implication was accepted by the expert.

Suggestion of implication no. 42
    BileI1     ROSI1  AntiOxI1      ApI0    NecrI0    BileO1      CaO1    NADHO0
     ROSO1     ROSO2  AntiOxO1      ApO1    NecrO1
  ==>      NecrO2
  !! Accepted by "background information" !
This implication was accepted by the expert.

Suggestion of implication no. 43
    BileI1     ROSI1  AntiOxI0      ApI0    NecrI0    BileO1     ROSO1     ROSO2
  AntiOxO0    NecrO0
  ==>        ApO0
    "Short form" with basis of premise and/or reduced conclusion: 
  AntiOxI0    NecrO0
  ==>        ApO0
This implication was accepted by the expert.

Suggestion of implication no. 44
    BileI1     ROSI1  AntiOxI0      ApI0    NecrI0    BileO1    NADHO0     ROSO1
     ROSO2  AntiOxO0
  ==>       ROSO3
    "Short form" with basis of premise and/or reduced conclusion: 
  AntiOxI0    NADHO0
  ==>       ROSO3
This implication was accepted by the expert.

Suggestion of implication no. 45
    BileI1     ROSI1  AntiOxI0      ApI0    NecrI0    BileO1    NADHO0     ROSO1
     ROSO2     ROSO3  AntiOxO0      ApO1
  ==>        CaO1    NecrO1
    "Short form" with basis of premise and/or reduced conclusion: 
  AntiOxI0      ApO1
  ==>        CaO1
This implication was accepted by the expert.

Suggestion of implication no. 46                  All attributes occur.
    BileI1     ROSI1  AntiOxI0  AntiOxI1      ApI0    NecrI0    BileO1     ROSO1
     ROSO2  AntiOxO0  AntiOxO1
  ==>      BileI0    BileI2      CaI0      CaI1      CaI2    NADHI0    NADHI1
    NADHI2     ROSI0     ROSI2     ROSI3  AntiOxI2      ApI1      ApI2    NecrI1
    NecrI2    BileO0    BileO2      CaO0      CaO1      CaO2    NADHO0    NADHO1
    NADHO2     ROSO0     ROSO3  AntiOxO2      ApO0      ApO1      ApO2    NecrO0
    NecrO1    NecrO2
  !! Accepted by "background information" !
This implication was accepted by the expert.

Suggestion of implication no. 47
    BileI1     ROSI1     ROSI2  AntiOxI0      ApI0    NecrI0    BileO1     ROSO1
     ROSO2  AntiOxO0
  ==>       ROSO3
    "Short form" with basis of premise and/or reduced conclusion: 
     ROSI2  AntiOxI0
  ==>       ROSO3
This implication was accepted by the expert.

Suggestion of implication no. 48                  All attributes occur.
    BileI1    NADHI1     ROSI1      ApI0    NecrI0    BileO1    NADHO0    NADHO1
     ROSO1     ROSO2      ApO0    NecrO0
  ==>      BileI0    BileI2      CaI0      CaI1      CaI2    NADHI0    NADHI2
     ROSI0     ROSI2     ROSI3  AntiOxI0  AntiOxI1  AntiOxI2      ApI1      ApI2
    NecrI1    NecrI2    BileO0    BileO2      CaO0      CaO1      CaO2    NADHO2
     ROSO0     ROSO3  AntiOxO0  AntiOxO1  AntiOxO2      ApO1      ApO2    NecrO1
    NecrO2
  !! Accepted by "background information" !
This implication was accepted by the expert.

Suggestion of implication no. 49                  All attributes occur.
    BileI1    NADHI1     ROSI1      ApI0    NecrI0    BileO1      CaO0      CaO1
     ROSO1     ROSO2      ApO0    NecrO0
  ==>      BileI0    BileI2      CaI0      CaI1      CaI2    NADHI0    NADHI2
     ROSI0     ROSI2     ROSI3  AntiOxI0  AntiOxI1  AntiOxI2      ApI1      ApI2
    NecrI1    NecrI2    BileO0    BileO2      CaO2    NADHO0    NADHO1    NADHO2
     ROSO0     ROSO3  AntiOxO0  AntiOxO1  AntiOxO2      ApO1      ApO2    NecrO1
    NecrO2
  !! Accepted by "background information" !
This implication was accepted by the expert.

Suggestion of implication no. 50                  All attributes occur.
    BileI1    NADHI1     ROSI1  AntiOxI1      ApI0    NecrI0    BileO1      CaO0
    NADHO0     ROSO1     ROSO2  AntiOxO1      ApO0      ApO1    NecrO0
  ==>      BileI0    BileI2      CaI0      CaI1      CaI2    NADHI0    NADHI2
     ROSI0     ROSI2     ROSI3  AntiOxI0  AntiOxI2      ApI1      ApI2    NecrI1
    NecrI2    BileO0    BileO2      CaO1      CaO2    NADHO1    NADHO2     ROSO0
     ROSO3  AntiOxO0  AntiOxO2      ApO2    NecrO1    NecrO2
  !! Accepted by "background information" !
This implication was accepted by the expert.

Suggestion of implication no. 51
    BileI1    NADHI1     ROSI1  AntiOxI0      ApI0    NecrI0    BileO1      CaO0
     ROSO1     ROSO2  AntiOxO0      ApO0    NecrO0
  ==>       ROSO3
    "Short form" with basis of premise and/or reduced conclusion: 
  AntiOxI0      CaO0
  ==>       ROSO3
This implication was accepted by the expert.

Suggestion of implication no. 52
    BileI1    NADHI1     ROSI1     ROSI2  AntiOxI0      ApI0    NecrI0    BileO1
      CaO0    NADHO1     ROSO1     ROSO2     ROSO3  AntiOxO0      ApO0    NecrO0

  ==>        CaI1
  !! Accepted by "background information" !
This implication was accepted by the expert.

Suggestion of implication no. 53
    BileI1    NADHI1     ROSI1     ROSI2     ROSI3  AntiOxI0      ApI0    NecrI0
    BileO1    NADHO1     ROSO1     ROSO2     ROSO3  AntiOxO0      ApO0    NecrO0

  ==>        CaI0      CaO1
    "Short form" with basis of premise and/or reduced conclusion: 
     ROSI3    NADHO1
  ==>        CaI0
This implication was accepted by the expert.

Suggestion of implication no. 54
    BileI1    NADHI1     ROSI1     ROSI2     ROSI3  AntiOxI0      ApI0    NecrI0
    BileO1      CaO0     ROSO1     ROSO2     ROSO3  AntiOxO0      ApO0    NecrO0

  ==>      NADHO0
  !! Accepted by "background information" !
This implication was accepted by the expert.

Suggestion of implication no. 55
    BileI1    NADHI0     ROSI1     ROSI2      ApI0    NecrI0    BileO1    NADHO0
     ROSO1     ROSO2      ApO0    NecrO0
  ==>        CaO1
    "Short form" with basis of premise and/or reduced conclusion: 
    NADHI0      ApO0
  ==>        CaO1
This implication was accepted by the expert.

Suggestion of implication no. 56
    BileI1    NADHI0     ROSI1     ROSI2      ApI0    NecrI0    BileO1      CaO0
    NADHO0     ROSO1     ROSO2    NecrO0
  ==>    AntiOxI1  AntiOxO1      ApO1
    "Short form" with basis of premise and/or reduced conclusion: 
    NADHI0      CaO0
  ==>        ApO1
This implication was accepted by the expert.

Suggestion of implication no. 57
    BileI1    NADHI0     ROSI1     ROSI2  AntiOxI0      ApI0    NecrI0    BileO1
    NADHO0     ROSO1     ROSO2     ROSO3  AntiOxO0
  ==>       ROSI3      CaO1
    "Short form" with basis of premise and/or reduced conclusion: 
    NADHI0  AntiOxI0
  ==>       ROSI3      CaO1
This implication was accepted by the expert.

Suggestion of implication no. 58                  All attributes occur.
    BileI1    NADHI0    NADHI1     ROSI1     ROSI2      ApI0    NecrI0    BileO1
    NADHO0     ROSO1     ROSO2
  ==>      BileI0    BileI2      CaI0      CaI1      CaI2    NADHI2     ROSI0
     ROSI3  AntiOxI0  AntiOxI1  AntiOxI2      ApI1      ApI2    NecrI1    NecrI2
    BileO0    BileO2      CaO0      CaO1      CaO2    NADHO1    NADHO2     ROSO0
     ROSO3  AntiOxO0  AntiOxO1  AntiOxO2      ApO0      ApO1      ApO2    NecrO0
    NecrO1    NecrO2
  !! Accepted by "background information" !
This implication was accepted by the expert.

Suggestion of implication no. 59
    BileI1      CaI1     ROSI1     ROSI2     ROSI3  AntiOxI0      ApI0    NecrI0
    BileO1     ROSO1     ROSO2     ROSO3  AntiOxO0
  ==>      NADHO0
    "Short form" with basis of premise and/or reduced conclusion: 
      CaI1     ROSI3
  ==>      NADHO0
This implication was accepted by the expert.

Suggestion of implication no. 60
    BileI1      CaI1    NADHI0     ROSI1     ROSI2      ApI0    NecrI0    BileO1
      CaO1    NADHO0     ROSO1     ROSO2      ApO0    NecrO0
  ==>      BileI2    BileO2
    "Short form" with basis of premise and/or reduced conclusion: 
      CaI1    NADHI0      ApO0
  ==>      BileI2
This implication was accepted by the expert.

Suggestion of implication no. 61
    BileI1      CaI0     ROSI1     ROSI2  AntiOxI0      ApI0    NecrI0    BileO1
     ROSO1     ROSO2     ROSO3  AntiOxO0
  ==>       ROSI3
    "Short form" with basis of premise and/or reduced conclusion: 
      CaI0     ROSI2  AntiOxI0
  ==>       ROSI3
This implication was accepted by the expert.

Suggestion of implication no. 62
    BileI1      CaI0    NADHI1     ROSI1     ROSI2      ApI0    NecrI0    BileO1
      CaO0    NADHO1     ROSO1     ROSO2      ApO0    NecrO0
  ==>    AntiOxI1  AntiOxO1
  !! Accepted by "background information" !
This implication was accepted by the expert.

Suggestion of implication no. 63                  All attributes occur.
    BileI1      CaI0      CaI1     ROSI1     ROSI2      ApI0    NecrI0    BileO1
     ROSO1     ROSO2
  ==>      BileI0    BileI2      CaI2    NADHI0    NADHI1    NADHI2     ROSI0
     ROSI3  AntiOxI0  AntiOxI1  AntiOxI2      ApI1      ApI2    NecrI1    NecrI2
    BileO0    BileO2      CaO0      CaO1      CaO2    NADHO0    NADHO1    NADHO2
     ROSO0     ROSO3  AntiOxO0  AntiOxO1  AntiOxO2      ApO0      ApO1      ApO2
    NecrO0    NecrO1    NecrO2
  !! Accepted by "background information" !
This implication was accepted by the expert.

Suggestion of implication no. 64
    BileI1    BileI2     ROSI1  AntiOxI0      ApI0    NecrI0    BileO1    BileO2
      CaO1    NADHO0     ROSO1     ROSO2     ROSO3  AntiOxO0      ApO1    NecrO1

  ==>        ApO2
  !! Accepted by "background information" !
This implication was accepted by the expert.

Suggestion of implication no. 65
    BileI1    BileI2     ROSI1     ROSI2      ApI0    NecrI0    BileO1    BileO2
      CaO1     ROSO1     ROSO2
  ==>        CaI1
  !! Accepted by "background information" !
This implication was accepted by the expert.

Suggestion of implication no. 66
    BileI1    BileI2      CaI1    NADHI1     ROSI1     ROSI2      ApI0    NecrI0
    BileO1    BileO2      CaO1    NADHO1     ROSO1     ROSO2      ApO0    NecrO0

  ==>        CaI2    NADHI2
    "Short form" with basis of premise and/or reduced conclusion: 
    BileI2      CaI1    NADHO1
  ==>        CaI2
This implication was accepted by the expert.

Suggestion of implication no. 67                  All attributes occur.
    BileI1    BileI2      CaI1      CaI2    NADHI1    NADHI2     ROSI1     ROSI2
     ROSI3  AntiOxI0      ApI0    NecrI0    BileO1    BileO2      CaO1    NADHO0
     ROSO1     ROSO2     ROSO3  AntiOxO0
  ==>      BileI0      CaI0    NADHI0     ROSI0  AntiOxI1  AntiOxI2      ApI1
      ApI2    NecrI1    NecrI2    BileO0      CaO0      CaO2    NADHO1    NADHO2
     ROSO0  AntiOxO1  AntiOxO2      ApO0      ApO1      ApO2    NecrO0    NecrO1
    NecrO2
  !! Accepted by "background information" !
This implication was accepted by the expert.

Suggestion of implication no. 68
    BileI1    BileI2      CaI0     ROSI1      ApI0    NecrI0    BileO1    BileO2
      CaO1     ROSO1     ROSO2
  ==>      NADHI1
  !! Accepted by "background information" !
This implication was accepted by the expert.

Suggestion of implication no. 69                  All attributes occur.
    BileI1    BileI2      CaI0    NADHI1     ROSI1  AntiOxI0      ApI0    NecrI0
    BileO1    BileO2      CaO1      CaO2    NADHO1    NADHO2     ROSO1     ROSO2
     ROSO3  AntiOxO0      ApO0    NecrO0
  ==>      BileI0      CaI1      CaI2    NADHI0    NADHI2     ROSI0     ROSI2
     ROSI3  AntiOxI1  AntiOxI2      ApI1      ApI2    NecrI1    NecrI2    BileO0
      CaO0    NADHO0     ROSO0  AntiOxO1  AntiOxO2      ApO1      ApO2    NecrO1
    NecrO2
  !! Accepted by "background information" !
This implication was accepted by the expert.

Suggestion of implication no. 70
    BileI0     ROSI1      ApI0    NecrI0     ROSO1
  ==>        CaI0    NADHI1  AntiOxI1    BileO0      CaO0    NADHO1  AntiOxO1
      ApO0    NecrO0
  !! Accepted by "background information" !
This implication was accepted by the expert.

Suggestion of implication no. 71                  All attributes occur.
    BileI0    BileI1      CaI0    NADHI1     ROSI1  AntiOxI1      ApI0    NecrI0
    BileO0    BileO1      CaO0    NADHO1     ROSO1     ROSO2  AntiOxO1      ApO0
    NecrO0
  ==>      BileI2      CaI1      CaI2    NADHI0    NADHI2     ROSI0     ROSI2
     ROSI3  AntiOxI0  AntiOxI2      ApI1      ApI2    NecrI1    NecrI2    BileO2
      CaO1      CaO2    NADHO0    NADHO2     ROSO0     ROSO3  AntiOxO0  AntiOxO2
      ApO1      ApO2    NecrO1    NecrO2
  !! Accepted by "background information" !
This implication was accepted by the expert.
