# Supplementary material for: Anti-inflammatory effects of reactive oxygen species – a multi-valued logical model validated by formal concept analysis
Source: BMC Syst Biol. 2014 Sep 24;8:101. doi: 10.1186/s12918-014-0101-7 (PMC4229622; doi:10.1186/s12918-014-0101-7)
Supplement: Additional file 5: — ROSInflammation_Network.xls: References for the network interactions and the logical functions. [file 12918_2014_101_MOESM5_ESM.xls]

## Sheet: SupplementRulesLit
The following references relate to the network interactions of the source and the target node. In the Results section of the main paper, the process of introduction of new interactions is described, in order to adapt the simulations to the data. The parameters of the logical functions mostly do not follow immediately from the literature, Tested alternative logical functions for one interaction ar…
In addition, there are two rules related to the auxiliary variable CaMem and several temporal constraints, e.g. 2 ROS = ROS and ROS + 2 Pot + 2 !AntiOx = 2 ROS preventing a steep decrease or increase of ROS. We only allowed such abrupt changes if there was evidence in the data.
The logical functions determine the discrete level of the variable at the right hand side of the equation at time step t+1, given the values of the left variables at t. (For further information regarding the asynchronous update scheme see the Methods section of the manuscript.) The operators are defined as follows:
+	AND
!	NOT (level 0 required)
1, 2, 3	Minimal level required (1 not noted explicitly)
2 !	Level less than 2 required
Source	Target	Type	Time scale	Logical functions	Epistemological status	Reference	Contradicting reference	Remark	Alternative functions tested
Ca2+	AntiOx	Inhibition	short	2 !Ca = AntiOx	Experimentally confirmed	„On the other hand, Ca2+ overload leads to inhibition of the major, GPx1-GR ROS removal system and thus may increase ROS emission [138].“ [Andreyev 2005, 210f.]
				AntiOx + 2 NADH + !Ca + 2 !Pores = 2 AntiOx					AntiOx + 2 NADH + !Ca + 2 !Pores + 2 !ROS = 2 AntiOx
Pores	AntiOx	Inhibition	short	2 !Pores = AntiOx	Experimentally confirmed	„Furthermore, if Ca2+ overload progresses into permeability transition the most active ROS defense systems are expected to rapidly become dysfunctional. In this case, direct loss of glutathione [174] into the cytoplasm down the concentration gradient [127] is exacerbated by loss of NAD(P)H and membrane potential, the two key components of GR-catalyzed GSH regeneration (see "Mitochondrial ROS deto…			!Pores = AntiOx
NADH	AntiOx	Activation	short	AntiOx + 2 NADH + !Ca + 2 !Pores = 2 AntiOx	Experimentally confirmed	„... NAD(P)H and membrane potential, the two key components of GR-catalyzed GSH regeneration...“ [Andreyev 2005, 210f.]			AntiOx + 2 Pot + !Ca + 2 !Pores + 2 !ROS = 2 AntiOx
AntiOx	AntiOx	Temporal constraint	short	2 AntiOx = AntiOx	No experimental contradiction	Reasoning see Methods Section 2.3. Time scales of the interactions and asynchronous update scheme
				AntiOx + 2 NADH + !Ca + 2 !Pores = 2 AntiOx
ATP	Apoptosis	Activation	output	ATP + CytC + Pores = Apoptosis	Experimentally confirmed	„It has been suggested that promotion of necrosis through ATP depletion might in part be mediated via an inability of the apoptosome to activate the initiator caspase 9.“ [Criddle 2007, p. 1290]		Inhibition by decreasing ATP [Gukovskaya 2011, Fig. 1].	2 ATP + ROS + Pores = 2 Apoptosis
CytC	Apoptosis	Activation	output	ATP + CytC + Pores = Apoptosis	Experimentally confirmed	„Mitochondria play a central role in apoptosis. They contain a number of pro-apoptotic factors, such as cytochrome c (cyt c)...“ [Giorgio 2005, p. 221b]
Potential	ROS	Activation		ATP + 2 CytC + Pores = 2 Apoptosis	Experimentally confirmed	„As Delta Psi increases, it becomes more difficult for the ETC complexes to pump protons against that potential. Instead of completing their trip through the ETC, electrons in the ETC begin reacting directly with molecular oxygen, reducing it to form superoxide.“ [Heuett 2010, p. 210]
Pores	Apoptosis	Activation	output	ATP + CytC + Pores = Apoptosis	Experimentally confirmed	„Ca2+ -dependent opening of the mitochondrial permeability transition pore (MPTP) is considered to be a critical feature that leads to cytochrome c release into the cytosol. Once released, cytochrome c, apoptotic peptidase activating factor-1 and pro-caspase 9 combine to form an apoptosome that activates caspase 9, with subsequent activation of caspase 3 that cleaves specific apoptotic targets ca…
Potential	ATP	Activation	short	!Pot = ATP	Experimentally confirmed	„Sustained mitochondrial depolarisation, possibly via opening of the mitochondrial permeability transition pore (MPTP), elicits cellular ATP depletion...“ [Criddle 2007, Abstract]		A basic level of ATP sufficient for the initiation of apoptosis is assumed throughout the simualtions.
				ATP + Pot = 2 ATP
ATP	ATP	Temporal constraint	short	2 ATP = ATP	No experimental contradiction	Reasoning see Methods Section 2.3 Time scales of the interactions and asynchronous update scheme
				ATP + Pot = 2 ATP
Ca2+	CaMem	Activation	long	Ca = CaMem	Auxiliary rule			Needed to model a sustained increase.
				2 Ca = 2 CaMem	Auxiliary rule			Needed to model a sustained increase.
Bile	Ca2+	Activation	long	!Ca + Bile = Ca	Experimentally confirmed	„In isolated pancreatic acinar cells, bile acids induce elevations of cytosolic Ca2+ that are oscillatory or sustained in nature.“ [Criddle 2007, p. 1287]
				!Ca + !CaMem + 2 Bile = 2 Ca
Ca2+	Ca2+	Inhibition	long	!Ca + Bile = Ca	Experimentally confirmed	„Addition of agonist ... leading to the release of large amounts of calcium into the cytoplasm. This released calcium also affects the open probability of both IPR and RyR, leading to sequential positive and negative feedback. Once the calcium is pumped back into the endoplasmic reticulum, or pumped out of the cell, the cycle can repeat.“ [Ventura 2006, p. 2206]		Phenomenological rule including also other possible mechanisms for Ca2+ oscillations (compare [Dupont 2011]).
				!Ca + !CaMem + 2 Bile = 2 Ca	Phenomenological rule	See remark.		!Ca + !CaMem: Analoguos phenomenological term, needed for the simulation of the strong Ca2+ peak at the onset of stimulation, as measured in [Booth 2011, Figure 3A].
ATP	Ca2+	Inhibition	long	2 !ATP = Ca	Experimentally confirmed	„The consequent mitochondrial impairment leads to a depletion of intracellular ATP, causing run down of the SERCA and plasma membrane Ca2+-dependent pumps and consequent inadequate clearance of raised cytosolic Ca2+ (Figure 4).“ [Criddle 2007, p. 1290a]			!ATP = Ca
PMChannels	Ca2+	Activation	long	PMChannels = Ca	Experimentally confirmed	„The Ca2+ influx during the sustained phase of CCK stimulation is mediated by store-operated Ca2+ channels in the plasma membrane. (44)“ [Raraty 2000, p. 13131]
Ca2+	Ca2+	Temporal constraint	long	2 Ca = Ca	No experimental contradiction	Reasoning see Methods Section Time scales of the interactions and asynchronous update scheme
ROS	CytC	Activation	long	2 ROS = CytC	Experimentally confirmed	„All the ROS inhibitors drastically decreased cytochrome c release from mitochondria incubated at 1.3 micromol/l Ca2+ (figs 6D,E and 5B).“ [Odinokova 2008, p. 437a]
				CytC + 3 ROS = 2 CytC
CytC	CytC	Temporal constraint	long	2 CytC = CytC	No experimental contradiction	Reasoning see Methods Section Time scales of the interactions and asynchronous update scheme
ROS	NADH	Inhibition	short	2 !ROS = NADH	Hypothesis based on experiments	„... NAD(P)H and membrane potential, the two key components of GR-catalyzed GSH regeneration (see "Mitochondrial ROS detoxifying systems").“ [Andreyev2005 210f.]		Inferred from strong negative correlation between ROS and NADH. [Booth 2011] Explanation: With increasing ROS more reducing equivalents for AntiOx are needed, which are supposed to remain largely unchanged. The rule can also be understood as placeholder for an unknown inhibitory influence of ROS on NADH.	2 !Pores + 2 !ROS = NADH
Ca2+	NADH	Activation	short	NADH + 2 Ca = 2 NADH	Experimentally confirmed	„Beta cells take up glucose (Glu) molecules from the bloodstream and convert them to pyruvate, via glycolysis, readying them for the mitochondria. Once these glycolytic end-products are in the mitochondria, the hydrogen atoms are removed from the hydrocarbons in the tricarboxylic acid (TCA) cycle to produce NADH and FADH2. Calcium, which is injected into mitochondria by the Ca2+ uniporter and eje…
NADH	NADH	Temporal constraint	short	2 NADH = NADH	No experimental contradiction	Reasoning see Methods Section Time scales of the interactions and asynchronous update scheme
				NADH + 2 Ca = 2 NADH
Ca2+	Necrosis	Activation	output	Ca + CaMem = Necrosis	Experimentally confirmed	„It would appear that trypsin activation and vacuolization are caused directly by the rise in [Ca2+]_i, ...“ [Raraty 2000, 13129f.] „Taken together, these data confirm that increases in [ROS]_M and [ROS]_I induce acinar cell apoptosis, whereas large sustained increases in [Ca2+]_C and [Ca2+]_M are major triggers of necrosis.“ [Booth 2011, p. 2122a]		Trypsin activation means autodigestion and necrosis of the acinar cell.
				Ca + CaMem + !(ATP + 2 CytC + Pores) = 2 Necrosis					Necrosis + 2 Ca + !(ATP + 2 CytC + Pores) = 2 Necrosis
				2 Ca + !(ATP + 2 CytC + Pores) = 2 Necrosis
Apoptosis	Necrosis	Inhibition	short	Ca + CaMem + !(ATP + 2 CytC + Pores) = 2 Necrosis	Hypothesis based on experiments	Apoptosis and necrosis are alternative events. „It has been suggested that promotion of necrosis through ATP depletion might in part be mediated via an inability of the apoptosome to activate the initiator caspase 9.“ [Criddle 2007, p. 1290]		Boolean function for ! 2ATP substituted. - Irreversible initiation of apoptosis following caspase activation is assumed to occur earlier than trypsin activation interfering with apoptotic events. Confirmed by [Booth 2011, Figure 4]: Changes in the percentage of apoptotic cells (stimulated with bile acid) induced by antioxidant abundance/inhibition are negatively correlated with necrosis. Inhibiti…	!ATP + !ATPMem = Necrosis
Ca2+	PMChannels	Activation	long	2 Ca = PMChannels	Experimentally confirmed	„The Ca2+ influx during the sustained phase of CCK stimulation is mediated by store-operated Ca2+ channels in the plasma membrane.“ [Raraty 2000, p. 13131b]		CCK and TLC-S (bile acid) stimulate acinar cells analogously.	2 Ca + ATP = PMChannels
	PMChannels	Activation
Ca2+	Pores	Activation	long	Ca = Pores	Experimentally confirmed	„Ca2+ at low micromolar concentrations depolarised isolated pancreatic mitochondria, which was prevented by inhibition of the Ca2+ uniporter, indicating mPTP opening.“ [Odinokova 2008, p. 440a]
				Pores + Ca + CaMem = 2 Pores	Experimentally confirmed	„When Ca2+ homeostasis is disrupted by known precipitants of acute pancreatitis, for example, hyperstimulation or non-oxidative ethanol metabolites, Ca2+ stores (endoplasmic reticulum and acidic pool) become depleted and sustained cytosolic [Ca2+] elevations replace transient signals, leading to severe consequences. Sustained mitochondrial depolarisation, possibly via opening of the mitochondrial…			Pores + 2 Ca = 2 Pores
ROS	Pores	Activation	long	2 ROS = Pores	Experimentally confirmed	„We propose that the presence of these peroxidases, by decreasing significantly the concentration of extramitochondrial H2O2, would stimulate H2O2 diffusion through the membrane, resulting in lower intramitochondrial H2O2 concentrations. This would decrease the intramitochondrial generation of the highly reactive hydroxyl radical, probably the main radical species responsible for mitochondrial me…
Pores	Pores	Temporal constraint	long	2 Pores = Pores	No experimental contradiction	Reasoning see Methods Section Time scales of the interactions and asynchronous update scheme
				Pores + Ca + CaMem = 2 Pores
NADH	Potential	Activation	short	Pot + 2 NADH + 2 !Pores = 2 Pot	Experimentally confirmed	„Calcium, which is injected into mitochondria by the Ca2+ uniporter and ejected by the Na+/Ca2+ exchanger (NaCa), has both depolarizing (electrical) and hyperpolarizing (increasing activity of pyruvate dehydrogenase and key TCA enzymes (15)) effects on mitochondria (16).“ [Heuett 2010, p. 207b]		The tricarboxylic acid cycle (TCA) produces NADH.
Pores	Potential	Inhibition	short	2 !Pores = Pot	Experimentally confirmed	„Ca2+ at low micromolar concentrations depolarised isolated pancreatic mitochondria, which was prevented by inhibition of the Ca2+ uniporter, indicating mPTP opening.“ [Odinokova 2008, p. 440a]
				Pot + 2 NADH + 2 !Pores = 2 Pot
Potential	Potential	Temporal constraint	short	2 Pot = Pot	No experimental contradiction	Reasoning see Methods Section Time scales of the interactions and asynchronous update scheme
				Pot + 2 NADH + 2 !Pores = 2 Pot
Potential	ROS	Activation	short	Pot = ROS	Experimentally confirmed	„As Delta Psi increases, it becomes more difficult for the ETC complexes to pump protons against that potential. Instead of completing their trip through the ETC, electrons in the ETC begin reacting directly with molecular oxygen, reducing it to form superoxide.“ [Heuett 2010, p. 210]
Potential	ROS	Activation		ROS + 2 Pot + 2 !AntiOx = 2 ROS	Experimentally confirmed	„As Delta Psi increases, it becomes more difficult for the ETC complexes to pump protons against that potential. Instead of completing their trip through the ETC, electrons in the ETC begin reacting directly with molecular oxygen, reducing it to form superoxide.“ [Heuett 2010, p. 210]			ROS + 2 Pot + 2 !Pores + 2 !AntiOx = 2 ROS
AntiOx	ROS	Inhibition	short	ROS + 2 Pot + 2 !AntiOx = 2 ROS	Experimentally confirmed	Interaction by definition of an antioxidant: „Mammalian mitochondria possess a multi-leveled ROS defense network of enzymes and non-enzymatic antioxidants.“ [Andreyev 2005, p. 206b]		2 !AntiOx, since ROS (in the mitochondrial matrix) are effective at level 2 (leading to apoptosis) before clearance by a normal AntiOx level (compare [Booth 2011, Figure 2B, 4A, 4E]).
				2 ROS + Ca + CytC + !AntiOx = 3 ROS					NADH + Ca + CytC + !AntiOx = 3 ROS
Ca2+	ROS	Activation	short	ROS + Pot + Ca + 2 !AntiOx = 2 ROS	Hypothesis based on experiments	„Alternative proposals for Ca2+-evoked increases in ROS production are direct control of ETC complexes or inhibition of complex I and IV by nitric oxide and peroxynitrite, which can be generated by mitochondria.“ [Camello-Alvaraz 2006, p. C1083]	„In any case, it has been argued that there is no convincing mechanism to explain how calcium signals can enhance O2- generation, given that a rise in mitochondrial calcium concentration depolarizes mitochondria and should decrease O2- formation (55, 77, 93), similar to the effect of uncouplers (24, 56, 91) ... However, the available results on this issue are conflicting, because some reports des…
CytC	ROS	Activation	short	ROS + CytC + 2 !AntiOx = 2 ROS	Experimentally confirmed	„Taken together, these data suggest that there is a common mechanism leading to ROS production in response to cytochrome c release and to the addition of inhibitors that block electron flow in different segments of the respiratory chain. Since downstream inhibition of electron flow leads to reduction of all upstream carriers because of mass action, this common mechanism appears to be the reductio…	„... near-maximal reduction of NAD(P)+ in cytochrome c-depleted mitochondria is associated with increased ROS production, ...“ [Kushnareva 2002, p. 548b] Cytochrome c depletion acts analoguosly to CytC release. However, in [Booth et al. 2011], ROS increase and NAD(P)H decrease are measured.	CytC: cytochrome c dissociated from the mitochondrial membrane	CytC = 2 ROS CytC + 2 !AntiOx = 2 ROS
				2 ROS + Ca + CytC + !AntiOx = 3 ROS
ROS	ROS	Temporal constraint	short	2 ROS = ROS	No experimental contradiction	Reasoning see Methods Section Time scales of the interactions and asynchronous update scheme
				3 ROS = 2 ROS
				2 ROS + Ca + CytC + !AntiOx = 3 ROS

## Sheet: References
Andreyev 2005	Andreyev AY, Kushnareva YE, Starkov AA: Mitochondrial metabolism of reactive oxygen species. Biochem Biokhimii͡a 2005, 70:200–14.
Booth 2011	Booth DM, Murphy JA, Mukherjee R, Awais M, Neoptolemos JP, Gerasimenko OV, Tepikin AV, Petersen OH, Sutton R, Criddle DN: Reactive oxygen species induced by bile Acid induce apoptosis and protect against necrosis in pancreatic acinar cells. Gastroenterology 2011, 140:2116–25.
Camello-Almaraz 2006	Camello-Almaraz C, Gomez-Pinilla PJ, Pozo MJ, Camello PJ: Mitochondrial reactive oxygen species and Ca2+ signaling. Am J Physiol Cell Physiol 2006, 291:C1082–8.
Criddle 2007	Criddle D, Gerasimenko J: Calcium signalling and pancreatic cell death: apoptosis or necrosis? Cell Death &amp; 2007, 14:1285–1294.
Dupont 2011	Dupont G, Combettes L, Bird GS, Putney JW: Calcium oscillations. Cold Spring Harb Perspect Biol 2011, 3:1–18.
Giorgio 2005	Giorgio M, Migliaccio E, Orsini F, Paolucci D, Moroni M, Contursi C, Pelliccia G, Luzi L, Minucci S, Marcaccio M, Pinton P, Rizzuto R, Bernardi P, Paolucci F, Pelicci PG: Electron transfer between cytochrome c and p66Shc generates reactive oxygen species that trigger mitochondrial apoptosis. Cell 2005, 122:221–33.
Gukovskaya 2011	Gukovskaya AS, Gukovsky I: Which way to die: the regulation of acinar cell death in pancreatitis by mitochondria, calcium, and reactive oxygen species. Gastroenterology 2011, 140:1876–80.
Heuett 2010	Heuett WJ, Periwal V: Autoregulation of Free Radicals via Uncoupling Protein Control in Pancreatic beta-Cell Mitochondria. Biophys J 2010, 98:207.
Kowaltowski 1998	Kowaltowski AJ, Netto LES, Vercesi AE: The Thiol-specific Antioxidant Enzyme Prevents Mitochondrial Permeability Transition. J Biol Chem 1998, 273:12766–12769.
Kushnareva 2002	Kushnareva Y, Murphy A, Andreyev A: Complex I-mediated reactive oxygen species generation: modulation by cytochrome c and NAD (P)+ oxidation-reduction state. Biochem J 2002, 553:545–553.
Odinokova 2008	Odinokova I, Sung K, Mareninova O, Hermann K, Evtodienko Y, Andreyev A, Gukovsky I, Gukovskaya A: Mechanisms regulating cytochrome c release in pancreatic mitochondria. Gut 2008, 58:431–42.
Raraty 2000	Raraty M, Ward J, Erdemli G, Vaillant C, Neoptolemos JP, Sutton R, Petersen OH: Calcium-dependent enzyme activation and vacuole formation in the apical granular region of pancreatic acinar cells. Proc Natl Acad Sci U S A 2000, 97:13126–31.
Ventura 2006	Ventura AC, Sneyd J: Calcium oscillations and waves generated by multiple release mechanisms in pancreatic acinar cells. Bull Math Biol 2006, 68:2205–31.
	See also the literature cited in the main paper for the discussion of interactions.
